# Supplementary material for: Comparison Study of Myocardial Radiomics Feature Properties on Energy-Integrating and Photon-Counting Detector CT
Source: Diagnostics (Basel). 2022 May 23;12(5):1294. doi: 10.3390/diagnostics12051294 (PMC9141463; doi:10.3390/diagnostics12051294)
Supplement: Supplementary file 1 [file diagnostics-12-01294-s001.zip]

Archive with 1 entries (1 files):
- diagnostics-1712230-supplementary.pdf
